# Supplementary material for: Combined effects of dietary faba bean water extract and vitamin K3 on growth performance, textural quality, intestinal characteristics, oxidative and immune responses in grass carp
Source: PeerJ. 2023 Jul 19;11:e15733. doi: 10.7717/peerj.15733 (PMC10362844; doi:10.7717/peerj.15733)
Supplement: Supplemental Information 1 [file peerj-11-15733-s001.xlsx]

## Sheet: Sheet1
Initial weight	control						15%FBW						2.5%VK3						15%FBW+2.5%VK3
	257.21	243.93	255.48				245.51	255.96	245.38				257.51	257.51	258.29				255.79	253.52	251.49
	242.75	253.64	241.32				247.72	245.42	253.42				249.93	252.53	247.81				250.41	247.56	249.69
	260.42	252.51	254.8				243.71	245.52	253.58				258.03	254.58	249.28				246.31	243.52	243.01
	250.51	242.04	243.56				245.51	245.87	248.17				258.53	251.34	250.63				245.96	259.56	249.62
	252.95	244.16	258.81				241.57	235.54	259.21				252.24	243.59	258.91				253.42	257.51	247.25
	253.83	251.61	260.51				256.61	260.81	257.42				241.15	242.52	245.26				249.31	248.9	246.98
	240.92	252.82	257.09				244.55	260.73	251.03				254.51	255.32	254.42				243.32	250.52	254.72
	248.01	254.92	251.68				261.52	253.51	246.83				250.78	250.92	249.47				260.59	252.96	257.3
	253.52	253.17	248.87				253.57	255.54	244.27				250.26	250.16	254.52				255.73	251.25	251.68
	259.51	259.25	244.18				260.95	258.85	256.71				255.05	254.25	244.47				241.55	245.55	256.21
Total feed weight	7970	8051	7912				8074	8005	8216				7928	8129	8010				7972	8113	8014
Total final weight	6687.64	6906.6	6622.25				6476.72	6497.93	6821.38				6578.69	6553.91	6640.77				6556.98	6812.13	6744.37
Final weight（120d）	control	15%FBW	2.5%VK3	15%FBW+2.5%VK3		body length	control	15%FBW	2.5%VK3	15%FBW+2.5%VK3		visceral weight	control	15%FBW	2.5%VK3	15%FBW+2.5%VK3		hepatopancreas weight	control	15%FBW	2.5%VK3	15%FBW+2.5%VK3		abdominal fat weight	control	15%FBW	2.5%VK3	15%FBW+2.5%VK3
	765.92	776.11	771.04	726.82			34.6	34.23	35.51	33.51			105.13	107.89	109.19	89.77			16.71	19.24	17.37	15.63			15.73	21.67	19.45	16.81
	807.12	724.53	760.43	790.92			35.89	33.21	34.55	35.82			115.5	94.35	108.32	106.81			18.87	16.24	16.65	17.48			28.45	17.65	18.56	17.83
	816.31	771.57	768.21	774.76			36.53	34.92	33.52	34.31			118.27	99.82	105.38	102.42			19.72	17.26	15.63	15.08			22.21	18.89	16.78	15.41
	827.63	760.72	763.58	836.61			36.86	35.46	35.18	37.56			125.63	100.68	100.88	134.56			23.19	16.24	15.51	22.98			30.81	17.16	19.08	23.82
	783.92	811.83	798.63	782.73			36.08	36.28	35.52	36.02			109.31	107.05	114.21	105.24			16.91	17.63	17.86	17.24			18.09	17.82	24.59	17.75
	758.01	789.05	754.22	788.16			34.92	35.85	35.02	35.2			107.2	103.02	102.52	104.55			16.66	16.29	16.6	18.08			17.53	18.73	17.89	21.78
	muscle collagen content（mg/g）
	8.88	10.43	8.67	10.61	F(3,20)=46.595
	7.83	9.73	9.09	11.19	P<0.001
	8.75	10.46	8.89	10.93	ES=0.875
	7.94	11.02	9.11	11.29
	8.85	10.25	8.79	10.72
	7.2	10.93	9.32	11.03
	Hardness（g/f）						Chewiness（g/f）						Gumminess（g/f）						Adhesiveness（g/mm）						Cohesiveness					Springiness
	control	15%FBW	2.5%VK3	15%FBW+2.5%VK3			control	15%FBW	2.5%VK3	15%FBW+2.5%VK3			control	15%FBW	2.5%VK3	15%FBW+2.5%VK3			control	15%FBW	2.5%VK3	15%FBW+2.5%VK3			control	15%FBW	2.5%VK3	15%FBW+2.5%VK3		control	15%FBW	2.5%VK3	15%FBW+2.5%VK3
40d	679.49	637.52	693.17	701.27	F(3,20)=0.998		374	402.11	409.73	409.81	F(3,20)=2.253		571.88	535.32	521.36	540.96	F(3,20)=0.554		0.69	0.69	0.7	0.72	F(3,20)=1.529		29.17	30.96	35.66	31.31	F(3,20)=0.527	0.58	0.62	0.67	0.65	F(3,20)=2.424
	649.58	747.43	731.29	701.24	P=0.414		423.76	432.06	446.28	449.13	P=0.114		574.5	580.09	577.38	571.81	P=0.651		0.68	0.71	0.7	0.66	P=0.238		35.22	38.15	34.83	32.33	P=0.669	0.6	0.58	0.62	0.57	P=0.096
	737.44	627.52	625.37	683.29	ES=0.13		485.7	370.1	387.98	453.37	ES=0.253		506.31	554.1	520.58	581.16	ES=0.077		0.69	0.75	0.68	0.7	ES=0.187		28.41	35.24	29.62	38.45	ES=0.073	0.59	0.7	0.66	0.6	ES=0.267
	643.59	631.52	693.47	660.89			400.28	421.66	451.22	459.8			574.23	564.12	562.45	526.87			0.63	0.65	0.71	0.7			34.42	32.73	34.32	34.45		0.58	0.61	0.65	0.65
	669.52	659.58	717.08	700.97			420.8	391.12	501.75	463.37			510.18	540.38	611.87	592.26			0.65	0.68	0.62	0.68			33.86	36.36	28.15	30.21		0.63	0.67	0.64	0.69
	637.31	683.41	709.62	679.74			375.67	412.56	437.98	437.73			506.31	579.13	560.58	537.62			0.67	0.72	0.66	0.71			31.91	31.97	34.15	32.03		0.61	0.58	0.68	0.62
80d	739.44	901.32	1021.23	1137.21	F(3,20)=83.232		407.58	473.62	534.06	610.52	F(3,20)=20.674		516.62	589.11	621.71	756.54	F(3,20)=28.141		0.67	0.65	0.64	0.68	F(3,20)=2.855		33.31	35.94	38.02	45.4	F(3,20)=12.169	0.6	0.63	0.65	0.6	F(3,20)=3.628
	601.54	901.32	1017.23	1065.19	P<0.001		413.92	455.96	525.23	542.98	P<0.001		514.3	599.12	623.78	685.3	P<0.001		0.69	0.7	0.63	0.66	P=0.063		32.39	38.81	40.07	37.36	P<0.001	0.56	0.62	0.63	0.63	P=0.031
	617.53	943.29	929.22	1095.17	ES=0.926		409.56	534.86	446.06	597.56	ES=0.756		499.38	580.02	559.42	683.87	ES=0.808		0.65	0.64	0.61	0.66	ES=0.3		35.98	34.75	37.39	40.14	ES=0.646	0.6	0.59	0.63	0.63	ES=0.352
	621.53	919.3	1073.19	1185.1			383.47	469.52	531.62	598.38			512.15	632.87	647.73	713.42			0.66	0.63	0.63	0.67			34.81	34.98	41.3	39.41		0.62	0.64	0.67	0.6
	617.61	1029.22	979.26	1113.31			431.67	608.22	444.92	548.85			550.19	679.58	551.43	643.62			0.72	0.66	0.67	0.68			33.82	40.66	38.15	42.45		0.65	0.62	0.67	0.68
	647.43	1043.21	1029.22	1233.07			383.53	500.41	496.06	628.38			462.75	616.71	584.89	751.42			0.69	0.68	0.68	0.68			30.95	35.89	39.68	39.4		0.59	0.64	0.65	0.63
120d	703.54	1257.05	1184.95	1368.96	F(3,20)=320.5		422.51	604.89	563.87	679.8	F(3,20)=82.232		406.15	714.05	700.38	808.78	F(3,20)=121.412		0.67	0.65	0.64	0.77	F(3,20)=5.368		36.43	38.29	39.25	44.02	F(3,20)=14.228	0.65	0.7	0.7	0.69	F(3,20)=10.885
	607.54	1149.13	1243.06	1464.89	P<0.001		427.18	511.79	610.52	719.7	P<0.001		419.92	657.97	712.16	833.07	P<0.001		0.69	0.76	0.66	0.64	P=0.007		36.34	40.28	38.39	39.26	P<0.001	0.64	0.68	0.72	0.68	P<0.001
	693.47	1181.03	1248.92	1506.93	ES=0.98		419.57	550.53	633.94	726.91	ES=0.925		511.68	649.23	759.15	809.25	ES=0.949		0.74	0.7	0.63	0.7	ES=0.446		35.06	37.9	40.59	44.56	ES=0.681	0.62	0.65	0.7	0.69	ES=0.620
	681.48	1215.08	1208.31	1388.95			393.36	639.3	593.87	682.22			473.32	727.06	728.12	872.9			0.69	0.76	0.67	0.69			32.65	35.12	38.39	46.45		0.62	0.71	0.67	0.67
	603.54	1135.14	1264.02	1369.04			422.51	581.08	608.52	657.51			406.15	744.46	732.15	816.99			0.67	0.74	0.62	0.74			39.43	35.3	40.59	47.06		0.65	0.71	0.73	0.65
	643.47	1195.87	1205.2	1444.91			413.1	522.21	629.37	698.76			469.72	649.28	708.6	879.38			0.67	0.71	0.65	0.71			34.65	39.21	36.99	41.74		0.62	0.65	0.68	0.69
	Amylase(U/mg)						Trypsin(U/mg)						Lipase(U/mg)
	control	15%FBW	2.5%VK3	15%FBW+2.5%VK3			control	15%FBW	2.5%VK3	15%FBW+2.5%VK3			control	15%FBW	2.5%VK3	15%FBW+2.5%VK3
40d	259.91	221.34	228.37	243.25	F(3,20)=0.685		1647.49	1521.08	1476.04	1516.97	F(3,20)=4.721		331.32	365.62	397.47	382.32	F(3,20)=0.728
	261.34	217.53	251.38	255.95	P=0.572		1590.34	1528.22	1606.67	1451.65	P=0.012		350.92	368.27	334.21	379.47	P=0.547
	212.45	237.53	246.14	211.18	ES=0.093		1622.99	1578.23	1574.01	1508.8	ES=0.415		392.57	390.12	387.67	294.57	ES=0.098
	227.69	222.61	217.1	224.37			1594.49	1463.92	1613.94	1516.97			404.81	360.72	324.41	367.62
	231.98	227.52	231.43	195.98			1633.29	1488.48	1555.48	1503.47			336.01	353.46	292.22	305.48
	249.92	225.98	240.23	271.57			1527.97	1560.28	1425.82	1497.49			332.63	365.78	286.47	397.42
80d	274.67	250.1	220.82	251.1	F(3,20)=2.907		1540.51	1570.81	1479.92	1583.16	F(3,20)=1.928		391.89	412.26	362.75	393.24	F(3,20)=0.459
	274.17	225.93	257.61	256.3	P=0.06		1683.16	1528.78	1463.63	1620.29	P=0.158		432.7	380.56	321.21	389.44	P=0.714
	252.77	235.59	255.8	230.14	ES=0.304		1581.23	1589.37	1709.87	1617.05	ES=0.224		404.29	362.38	405.91	343.38	ES=0.064
	248.71	251.85	230.83	231.68			1641.57	1521.32	1481.27	1524.38			387.65	361.15	369.27	409.34
	271.67	247.95	250.24	246.63			1587.32	1440.99	1561.29	1509.35			368.7	378.34	405.86	337.25
	241.46	238.61	237.33	253.32			1594.32	1522.64	1501.94	1583.29			367.44	390.19	399.32	380.16
120d	252.65	225.15	234.81	270.19	F(3,20)=1.271		1400.48	1418.32	1464.8	1459.08	F(3,20)=2.989		362.6	406.66	382.02	390.63	F(3,20)=3.646
	245.92	231.18	253.12	232.47	P=0.311		1517.04	1409.4	1456.52	1478.76	P=0.055		358.18	436.67	379.58	375.05	P=0.03
	271.25	236.73	235.23	262.76	ES=0.16		1425.32	1481.05	1488.72	1483.92	ES=0.31		427.36	426.7	379.81	377.03	ES=0.354
	247.21	259.89	243.53	253.46			1667.36	1393.48	1395.24	1491.56			382.13	421.5	377.37	394.58
	251.25	256.77	234.81	233.53			1617.76	1470.88	1482.43	1507.35			388.38	457.47	413.52	414.26
	232.69	229.6	253.23	265.27			1550.52	1450.28	1396.44	1499.23			396.18	392.05	425.39	408.83
	H2O2（nmol/L）						MDA（nmol/ml）						SOD（nmol/L）
	control	15%FBW	2.5%VK3	15%FBW+2.5%VK3			control	15%FBW	2.5%VK3	15%FBW+2.5%VK3			control	15%FBW	2.5%VK3	15%FBW+2.5%VK3
40d	306.5	290.46	290.66	295.76	F(3,20)=0.743		3.74	3.58	3.02	3.53	F(3,20)=2.279		156.1	149.5	132.57	136.3	F(3,20)=2.823
	301.43	315.36	327.76	302.43	P=0.539		3.6	4.02	3.89	4.32	P=0.111		137.03	151.96	149.11	148.23	P=0.065
	298.7	313.86	312.46	316.86	ES=0.1		3.73	3.78	3.03	3.95	ES=0.255		152.34	146.03	133.37	135.39	ES=0.297
	317.7	354.96	305.16	290.26			3.71	3.74	3.95	3.44			145.37	145.83	122.84	140.56
	315.25	344	356.71	294.41			3.81	4.05	3.72	4.21			138.92	161.37	139.9	124.96
	308.26	305.51	288.04	330.04			3.98	3.85	3.42	4.16			124.76	147.83	138.78	149.39
80d	288.56	312.52	393.51	364.48	F(3,20)=20.331		3.92	3.96	4.88	4.08	F(3,20)=3.115		158.01	155.78	177.26	181.96	F(3,20)=7.178
	309.99	321.4	352.52	376.74	P<0.001		3.8	3.64	4.59	4.97	P=0.049		140.15	169.99	182.38	194.33	P=0.002
	335.46	335.34	356.19	412.78	ES=0.753		3.77	4.87	4.7	3.99	ES=0.318		143.79	190.01	186.2	172.92	ES=0.518
	289.45	321.75	401.75	403.21			3.95	4.26	4.32	4.53			162.91	161.98	176.52	198.22
	341.99	342.25	387.15	429.92			4.18	4.35	4.59	3.96			174.12	191.82	163.11	189.96
	326.51	356.45	379.46	398.51			4.05	4.22	4.11	3.94			144.21	175.45	196.2	173.11
120d	271.61	343.43	409.95	422.81	F(3,20)=16.601		3.87	3.91	4.93	4.55	F(3,20)=3.266		152.31	199.72	190.41	220.31	F(3,20)=18.17
	359.01	357.29	348.77	432.65	P<0.001		3.98	4.93	4.32	5.36	P=0.043		176.1	194.52	201.56	216.67	P<0.001
	293.03	409.57	341.37	403.91	ES=0.713		3.85	3.93	5.03	4.48	ES=0.329		146.85	210.88	187.43	198.9	ES=0.732
	286.73	393.43	402.79	444.23			4.69	4.64	4.26	4.94			150.49	184.11	222.31	191.54
	317.43	368.34	393.92	394.94			3.91	4.69	4.67	4.26			164.93	205.34	197.36	189.43
	298.31	392.22	358.81	382.17			4.25	4.01	4.29	4.83			147.38	199.34	183.95	190.22
40d	NADPH（nmol/L）						CAT(μmol/L)						GSH(μmol/L)						RBC					G6DP(U/L)
	control	15%FBW	2.5%VK3	15%FBW+2.5%VK3			control	15%FBW	2.5%VK3	15%FBW+2.5%VK3			control	15%FBW	2.5%VK3	15%FBW+2.5%VK3			control	15%FBW	2.5%VK3	15%FBW+2.5%VK3		control	15%FBW	2.5%VK3	15%FBW+2.5%VK3
	8.13	7.52	6.67	7.42	F(3,20)=1.996		55.09	57.9	52.29	49.21	F(3,20)=1.426		19.36	18.27	21.35	17.23	F(3,20)=2.772	*1000000000000	2.64	2.68	2.55	2.52	F(3,20)=2.857	49.62	45.87	50.28	49.55	F(3,20)=0.395
	7.48	7.44	7.49	7.16	P=0.147		59.6	52.01	54.05	53.32	P=0.265		23.6	18.7	18.85	18.27	P=0.068		2.52	2.57	2.6	2.67	P=0.063	47.28	51.12	45.79	49.22	P=0.758
	7.77	6.98	8.06	7.84	ES=0.23		49.51	59.85	49.32	51.39	ES=0.176		20	17.81	21.86	19.12	ES=0.298		2.66	2.62	2.69	2.58	ES=0.3	43.51	49.04	48.95	48.16	ES=0.056
	8.17	7.95	7.55	6.9			63.24	51.24	48.81	62.87			19.62	18.99	21.86	18.21			2.62	2.73	2.42	2.48		48.59	48.26	49.03	47.02
	7.82	6.92	7.92	7.51			59.42	58.76	49.64	58.49			21.98	21.81	20.31	19.95			2.57	2.62	2.55	2.54		46.79	50.22	51.62	45.98
	7.68	7.84	8.01	6.99			47.76	56.61	54.05	56.6			20.77	21.67	19.9	20.03			2.59	2.74	2.62	2.47		56.88	48.06	47.15	44.02
80d
	8.53	7.77	8.15	7.53	F(3,20)=6.448		57.1	59.99	58.04	46.01	F(3,20)=7.076		20.49	17.12	19.56	21.74	F(3,20)=2.772		2.63	2.54	2.54	2.51	F(3,20)=2.526	46.32	42.57	46.98	46.25	F(3,20)=2.14
	8.45	7.44	7.47	8.15	P=0.003		56.24	47.8	51.63	49.11	P=0.002		18.45	20.64	20.03	20.03	P=0.068		2.51	2.43	2.59	2.39	P=0.087	43.98	47.82	42.49	45.92	P=0.127
	8.39	7.89	7.27	8	ES=0.492		61.32	50.76	51.86	51.95	ES=0.515		16.63	17.08	18.92	19.81	ES=0.294		2.65	2.58	2.48	2.57	ES=0.275	50.21	45.74	45.65	44.86	ES=0.243
	8.38	7.33	7.38	7.88			57.55	53.03	53.96	48.32			17.57	16.93	16.64	20.26			2.61	2.59	2.41	2.47		45.29	44.96	45.73	43.72
	7.35	6.98	7.36	8.03			60.14	48.75	48.16	51.53			17.68	17.57	15.57	19.05			2.56	2.48	2.54	2.53		46.49	46.92	48.32	42.68
	8.15	6.8	6.94	7.7			56.24	52.12	47.56	51.44			19.78	16.49	16.7	18.6			2.58	2.6	2.61	2.46		53.58	44.76	43.85	40.72
120d	7.75	7.94	7.62	7.51	F(3,20)=5.644		62.91	54.12	50	52.48	F(3,20)=14.624		23.43	18.65	18.5	21.06	F(3,20)=38.735		2.45	2.36	2.51	2.35	F(3,20)=2.933	47.28	44.96	42.95	42.68	F(3,20)=4.001
	8.54	7.97	7.74	7.68	P=0.006		57.13	60.17	55.93	50.04	P<0.001		23.62	19.54	17.21	20.28	P<0.001		2.37	2.58	2.42	2.47	P=0.058	50.12	43.85	43.81	42.83	P=0.022
	7.95	7.28	8.08	6.99	ES=0.458		65.17	50.48	48.68	60.68	ES=0.6887		25.88	18.91	17.06	19.51	ES=0.853		2.65	2.45	2.36	2.36	ES=0.305	45.28	39.28	46.72	41.84	ES=0.375
	8.46	7.26	7.71	7.02			69.02	56.15	42.72	52.04			22.84	19.47	16.99	17.25			2.68	2.41	2.43	2.33		43.72	42.79	39.27	45.89
	7.94	6.58	6.98	7.04			66.79	49.53	45.7	51.85			22.91	19.21	15.93	18.19			2.53	2.38	2.38	2.42		46.83	45.28	40.59	39.03
	8.45	6.99	7.01	7.61			63.13	51.7	50.68	52.08			23.06	20.7	15.48	19.63			2.49	2.42	2.41	2.47		46.29	44.24	45.1	40.17
	Lysozyme（U/L）						TP(g/mL)						C3（μg/ml）						C4（μg/ml）						ACP（U/L）						AKP(U/L)
	control	15%FBW	2.5%VK3	15%FBW+2.5%VK3			control	15%FBW	2.5%VK3	15%FBW+2.5%VK3			control	15%FBW	2.5%VK3	15%FBW+2.5%VK3			control	15%FBW	2.5%VK3	15%FBW+2.5%VK3			control	15%FBW	2.5%VK3	15%FBW+2.5%VK3			control	15%FBW	2.5%VK3	15%FBW+2.5%VK3
40d	2.05	2.54	2.68	2.15	F(3,20)=1.198		81.88	84.34	84.21	87.8782	F(3,20)=0.973		35.97	34.17	31.6	35.1918	F(3,20)=1.186		25.04	21.11	21.43	24.15	F(3,20)=0.147		139.51	131.82	126.64	114.83	F(3,20)=0.364		160.38	160.64	159.95	154.3	F(3,20)=2.241
	2.13	2.57	2.11	2.19	P=0.336		76.22	78.98	87.44	82.8701	P=0.425		31.27	29.72	28.05	32.2531	P=0.34		32.76	31.74	22.84	21.35	P=0.93		116.72	114.82	111.02	122.75	P=0.78		150.56	156.73	158.03	148.64	P=0.115
	2.75	2.45	2.34	2.37	ES=0.152		75.44	75.67	78.2	79.9848	ES=0.127		35.03	36.33	37.48	37.3959	ES=0.151		23.81	23.29	28.97	23.44	ES=0.022		113.62	112.89	109.87	107.35	ES=0.052		153.64	162.03	159.69	142.73	ES=0.252
	2.51	2.36	2.7	2.47			83.67	88.54	81.64	78.7635			32.38	38.99	33.95	40.9878			22.29	23.44	26.22	30.07			123.52	125.72	126.94	116.92			148.47	148.56	157.69	156.9
	2.18	2.49	2.28	2.37			87.21	76.23	87.25	84.4207			35.61	36.44	32.31	38.5607			25.26	24.74	23.58	24.44			114.42	107.73	115.04	116.83			151.46	156.31	149.29	154.29
	2.42	2.7	2.38	2.41			71.38	74.51	79.04	82.4609			35.28	31.25	36.88	35.1909			26.62	27.43	26.13	25.79			112.53	112.68	116.75	111.74			156.47	162.05	151.39	149.06
80d	2.57	2.12	2.4	2.37	F(3,20)=2.972		82.97	83.2	64.23	78.6015	F(3,20)=8.203		33.95	29.85	31.98	35.3235	F(3,20)=2.679		31.86	27.37	32.28	28.05	F(3,20)=1.227		126.72	120.56	122.97	119.29	F(3,20)=4.936		136.57	135.98	134.93	138.75	F(3,20)=4.755
	2.6	2.6	2.14	2.58	P=0.056		86.42	73.77	65.92	67.1073	P=0.001		32.97	30.31	35.95	30.8543	P=0.075		31.38	31.13	30.36	29.65	P=0.326		139.99	118.03	122.03	116.48	P=0.01		141.33	133.31	130.73	130.83	P=0.012
	2.28	2.28	2.56	2.39	ES=0.308		82.39	72.39	70.9	75.1532	ES=0.552		31.76	28.16	30.54	29.8965	ES=0.287		30.37	28.15	29.11	31.52	ES=0.155		122.62	117.5	120.36	117.46	ES=0.425		138.75	133.11	127.96	140.63	ES=0.416
	2.6	2.49	2.27	2.87			76.43	74.55	74.96	68.7907			34.64	34.71	31.67	31.8742			29.21	32.87	29.95	35.23			129.91	121.38	123.99	112.59			145.25	129.94	132.13	150.01
	2.6	2.16	2.41	2.61			86.04	76.68	68.23	76.871			32.53	27.84	35.06	32.7542			28.21	27.36	28.57	34.43			119.99	115.48	117.08	121.6			140.48	143.38	136.96	145.61
	2.39	2.34	2.27	2.54			83.34	77.42	77.43	79.6107			35.37	31.37	33.97	35.8164			32.73	29.55	31.75	31.33			118.92	118.49	119	109.87			147.69	130.01	138.44	153.49
120d	2.58	2.05	2.59	2.15	F(3,20)=8.041		77.69	72.27	76.18	77.8941	F(3,20)=4.087		35.54	38.47	27.61	33.7328	F(3,20)=7.821		28.62	32.7	35.9	27.26	F(3,20)=9.558		120.31	135.45	103.97	128.09	F(3,20)=10.761		160.03	131.51	156.9	133.17	F(3,20)=11.936
	2.31	2.12	2.61	2.55	P=0.001		87.69	80.07	71.78	75.2999	P=0.02		36.02	33.93	30.61	29.3718	P<0.001		32.28	29.99	39.58	31.9	P<0.001		126.89	125.69	107.38	132.97	P<0.001		150.31	125.1	163.17	136.41	P<0.001
	2.61	2.39	2.22	2.28	ES=0.547		77.69	81.25	76.01	70.6197	ES=0.38		34.2	36.02	31.52	34.1877	ES=0.54		27.11	29.87	34.62	30.13	ES=0.59		125.19	137.2	109.8	128.09	ES=0.617		147.04	138.96	160.48	164.62	ES=0.642
	2.89	2.09	2.47	2.61			73.46	70.15	65.66	64.3595			39.21	37.85	35.61	34.75			32.21	27.42	34.62	29.52			130.8	128.62	118.11	121.75			142.83	133.17	158.28	130.89
	2.71	1.91	2.37	2.42			78.62	71.23	68.4	74.401			34.2	36.49	33.74	31.5507			30.74	26.38	33.9	32.57			147.04	117.71	108.28	134.96			150.62	139.56	154.97	154.29
	2.64	1.89	2.05	2.65			83.47	74.37	66.9	71.3007			36.48	35.76	27.88	30.6509			33.77	24.02	36.81	33.26			135.66	118.96	114.93	133.17			151.59	120.37	168.33	148.64
